# Supplementary material for: The Effect of Therapeutic Hypothermia on Ischemic Brain Injury in a Rat Model of Cardiac Arrest: An Assessment Using 18F-FDG PET
Source: Diagnostics (Basel). 2024 Aug 2;14(15):1674. doi: 10.3390/diagnostics14151674 (PMC11311465; doi:10.3390/diagnostics14151674)
Supplement: Supplementary file 1 [file diagnostics-14-01674-s001.zip]

Archive with 8 entries (8 files):
- Supplemental Figure.pdf
- Supplemental Table 1.pdf
- S_Fig1.tiff
- S_Fig2.tiff
- S_Fig3.tiff
- S_Fig4.tiff
- S_Fig5.tiff
- S_Fig6.tiff
